# Supplementary material for: Selliguea kachinensis (Polypodiaceae), a new fern species of uncertain affinity from Northern Myanmar
Source: PhytoKeys. 2016 Mar 25;(62):73–81. doi: 10.3897/phytokeys.62.8101 (PMC4856904; doi:10.3897/phytokeys.62.8101)
Supplement: XML Treatment for Selliguea kachinensis [file phytokeys.62.8101-treatment1.xml]

<!DOCTYPE tp:taxon-treatment
  PUBLIC "-//TaxonX//DTD Taxonomic Treatment Publishing DTD v0 20100105//EN" "tax-treatment-NSO.dtd">
<tp:taxon-treatment xmlns:tp="http://www.plazi.org/taxpub"><tp:treatment-meta><kwd-group><label>Taxon classification</label><kwd><named-content content-type="kingdom">Plantae</named-content></kwd><kwd><named-content content-type="order">Polypodiales</named-content></kwd><kwd><named-content content-type="family">Polypodiaceae</named-content></kwd></kwd-group><mixed-citation publication-type="journal"><person-group><name><surname>Khine</surname><given-names>Phyo Kay</given-names></name><name><surname>Lindsay</surname><given-names>Stuart</given-names></name><name><surname>Fraser-Jenkins</surname><given-names>Christopher</given-names></name><name><surname>Kluge</surname><given-names>Jürgen</given-names></name><name><surname>Kyaw</surname><given-names>Myint</given-names></name><name><surname>Hovenkamp</surname><given-names>Peter</given-names></name></person-group><article-title><italic><tp:taxon-name><tp:taxon-name-part taxon-name-part-type="genus">Selliguea</tp:taxon-name-part> <tp:taxon-name-part taxon-name-part-type="species">kachinensis</tp:taxon-name-part></tp:taxon-name></italic> (<tp:taxon-name><tp:taxon-name-part taxon-name-part-type="family">Polypodiaceae</tp:taxon-name-part></tp:taxon-name>), a new fern species of uncertain affinity from Northern Myanmar</article-title><source>PhytoKeys</source><day>25</day><month>3</month><year>2016</year><volume>2016</volume><issue>62</issue><fpage>73</fpage><lpage>81</lpage><pub-id pub-id-type="doi">10.3897/phytokeys.62.8101</pub-id></mixed-citation></tp:treatment-meta><tp:nomenclature><tp:taxon-name>
            <tp:taxon-name-part taxon-name-part-type="genus">Selliguea</tp:taxon-name-part>
            <tp:taxon-name-part taxon-name-part-type="species">kachinensis</tp:taxon-name-part>
            <object-id xmlns:xlink="http://www.w3.org/1999/xlink" content-type="ipni" xlink:type="simple">urn:lsid:ipni.org:names:77153918-1</object-id>
          </tp:taxon-name><tp:taxon-authority>Hovenkamp, S. Linds., Fraser-Jenk.</tp:taxon-authority><tp:taxon-status xmlns:xlink="http://www.w3.org/1999/xlink" xlink:type="simple">sp. nov.</tp:taxon-status></tp:nomenclature><tp:treatment-sec sec-type="Type"><title>Type.</title><p>Myanmar, Kachin State, Hponyin Razi, Quercus-Magnolia-<tp:taxon-name><tp:taxon-name-part taxon-name-part-type="genus">Araliaceae</tp:taxon-name-part></tp:taxon-name> forest, epiphyte. <named-content xmlns:xlink="http://www.w3.org/1999/xlink" content-type="dwc:verbatimCoordinates" xlink:type="simple">27.601421°N, 96.988873°E</named-content>, 1715 m, G. Miehe, P.K. Khine [“Kine”], L. Shein, M. Kyaw, P. Ma, S. Lan Wan 13-094-159, 19 Nov. 2013 (holotype: L; isotype: <named-content xmlns:xlink="http://www.w3.org/1999/xlink" content-type="dwc:institutional_code" xlink:type="simple">SING</named-content>).</p></tp:treatment-sec><tp:treatment-sec sec-type="Epiphytic"><title>Epiphytic.</title><p>Rhizome long-creeping, branched, 3.2–4.5 mm diam. when dry (c. 6 mm diam. after soaking in boiling water), black and shiny when dry with a glaucous waxy layer, the younger parts densely covered with scales, irregularly rooting from the ventral side, in cross-section with scattered sclerification in the peripheral, epidermal and subepidermal region; phyllopodia c. 2 cm distant, c. 1–3 mm high. Scales deciduous, mostly absent from older parts of the rhizome, basifixed and slightly to strongly auriculate, or pseudopeltate, or sometimes fully peltate, c. 0.5 × 2.0–3.5(–4.0) mm, gradually narrowed from the base to a long narrow acumen, brown or blackish near the attachment, central region brown and thick, the margin and acumen thinner and lighter, margin irregularly dentate, more strongly so towards the base. Fronds pendent, simple, monomorphic, stipitate, all parts densely hairy with multicellular, uniseriate, soft hairs to 1.5(–1.7) mm long, the longest hairs inserted on midrib and veins; sparse, <!--PageBreak--><!--PageBreak--><!--PageBreak-->long narrow pale strongly toothed scales present among the hairs on the abaxial midrib (particularly towards the base of the lamina), stipe 0.8–5.0 cm long, c. 1 mm thick; lamina 18–58 × 3.3–7.2 cm, oblong – narrowly elliptic, the basal 1-6 cm often narrowed, base truncate to cordate, apex acuminate, texture thin-herbaceous, glaucous when fresh, translucent when dry, margin very narrowly hyaline, without notches. Venation anastomosing, primary veins straight or slightly curved, at 60–90 degrees to the midrib, secondary veins hardly distinct, delimiting c. 5–6 rows of rectangular areoles with anastomosing tertiary veins and free veins in all directions, ending in hydathodes. Sori in a single row between each pair of primary veins, usually one per areole, but sometimes absent from the first one or two areolae closest to the midrib and occasionally two in areolae closest to the margin, c. 2 mm in diameter when ripe. Sporangia long-stalked, capsules c. 0.2 mm long, bearing 2–6 uniseriate, c. 0.4–0.8 mm long hairs, annulus with 14–16 indurated cells. Spores 29–46 × 25–34 µm in lateral view, perispore with a 0.1–0.3 µm thick, finely colliculate basal layer, rather densely set with narrow, fragile spines, spines c. 2 µm long by 0.5 µm thick at the base, somewhat narrowed to a blunt apex, apparently easily breaking off at the base leaving a low round scar.</p></tp:treatment-sec><tp:treatment-sec sec-type="Additional specimens seen"><title>Additional specimens seen.</title><p>Myanmar, Kachin State. Hponyin Razi: G. Miehe, P.K. Khine [“Kine”], L. Shein, M. Kyaw, P. Ma, S. Lan Wan 13-096-034, 23 Nov. 2013, above 1300 m, road site (L); G. Miehe, P.K. Khine [“Kine”], L. Shein, M. Kyaw, P. Ma, S. Lan Wan 13-131-013, 11 Nov. 2013, 1600 m, road site (<named-content xmlns:xlink="http://www.w3.org/1999/xlink" content-type="dwc:institutional_code" xlink:type="simple">SING</named-content>).</p><p>Hponkan Razi: P.K. Khine [“Kine”], J. Kluge, A.S. Lanwan, D.R. Lanwan, P. Lanwan 14-031-020, 14 Oct. 2014, <named-content xmlns:xlink="http://www.w3.org/1999/xlink" content-type="dwc:verbatimCoordinates" xlink:type="simple">27.548702 N, 97.032742 E</named-content>, 1565 m, evergreen broadleaved (L). Above Ziadam: P.K. Khine [“Kine”], J. Kluge, A.S. Lanwan, D.R. Lanwan, P. Lanwan 14-047-022, 21 Oct. 2014, <named-content xmlns:xlink="http://www.w3.org/1999/xlink" content-type="dwc:verbatimCoordinates" xlink:type="simple">27.585061°N, 97.104085°E</named-content>, 1448 m, evergreen broadleaved (L, <named-content xmlns:xlink="http://www.w3.org/1999/xlink" content-type="dwc:institutional_code" xlink:type="simple">SING</named-content>). Pisa District: Wang Jun &amp; Zhou Lian Xuan 5431, 18 Apr. 2009, Pangjia (<named-content xmlns:xlink="http://www.w3.org/1999/xlink" content-type="dwc:verbatimCoordinates" xlink:type="simple">26°31.589'N, 98°18.473'E</named-content>, 717 m) to Wuru (<named-content xmlns:xlink="http://www.w3.org/1999/xlink" content-type="dwc:verbatimCoordinates" xlink:type="simple">26°31.589'N, 98°18.473'E</named-content>), in forest on a tree (<named-content xmlns:xlink="http://www.w3.org/1999/xlink" content-type="dwc:institutional_code" xlink:type="simple">CDBI</named-content>). Ridan: Xia Nianhe, Deng Yunfei, Zhou Wei &amp; Wu Linfang 1519, 20 Mar. 2009, around the Waqkure village, c. 2 miles from Ridan, E. side of Namai Kha river, <named-content xmlns:xlink="http://www.w3.org/1999/xlink" content-type="dwc:verbatimCoordinates" xlink:type="simple">27°11.876'N, 98°15.165'E</named-content>, 1400 m., in forest (<named-content xmlns:xlink="http://www.w3.org/1999/xlink" content-type="dwc:institutional_code" xlink:type="simple">CDBI</named-content>).</p></tp:treatment-sec><tp:treatment-sec sec-type="Etymology"><title>Etymology.</title><p>The name derives from Kachin State, where the species is found.</p></tp:treatment-sec><tp:treatment-sec sec-type="Ecology"><title>Ecology.</title><p>Based on the specimens collected in the “northern forest complex”, <italic><tp:taxon-name><tp:taxon-name-part taxon-name-part-type="genus">Selliguea</tp:taxon-name-part> <tp:taxon-name-part taxon-name-part-type="species">kachinensis</tp:taxon-name-part></tp:taxon-name></italic> grows on heavily moss-covered trees in primary evergreen broadleaved forest (dominated by <italic><tp:taxon-name><tp:taxon-name-part taxon-name-part-type="genus">Fagaceae</tp:taxon-name-part></tp:taxon-name></italic>, <italic><tp:taxon-name><tp:taxon-name-part taxon-name-part-type="genus">Lauraceae</tp:taxon-name-part></tp:taxon-name></italic>, <italic><tp:taxon-name><tp:taxon-name-part taxon-name-part-type="genus">Araliaceae</tp:taxon-name-part></tp:taxon-name></italic>, and <italic><tp:taxon-name><tp:taxon-name-part taxon-name-part-type="genus">Magnoliaceae</tp:taxon-name-part></tp:taxon-name></italic>) between 1300 m and 1715 m. It was found occasionally on trunks at 4 m from the ground (Figure <xref ref-type="fig" rid="F3">3</xref>), more frequently in the moss cover of trunks and thicker branches above 8 m and in the tree crowns, but is absent in the outer canopy. It is locally abundant together with <italic><tp:taxon-name><tp:taxon-name-part taxon-name-part-type="genus">Drynaria</tp:taxon-name-part> <tp:taxon-name-part taxon-name-part-type="species">propinqua</tp:taxon-name-part></tp:taxon-name></italic> (Wall. ex Mett.) J.Sm. (Figure <xref ref-type="fig" rid="F4">4</xref>). It was not found growing on steep rock cliffs or open banks along trails. During our visits in November 2013, and October 2014 we did not observe any wilting of the fronds (in contrast to <italic><tp:taxon-name><tp:taxon-name-part taxon-name-part-type="genus">Oleandra</tp:taxon-name-part> <tp:taxon-name-part taxon-name-part-type="species">neriiformis</tp:taxon-name-part></tp:taxon-name></italic> Cav. and <italic><tp:taxon-name><tp:taxon-name-part taxon-name-part-type="genus">Oleandra</tp:taxon-name-part> <tp:taxon-name-part taxon-name-part-type="species">wallichii</tp:taxon-name-part></tp:taxon-name></italic> C.Presl which are lithophytes/epiphytes with a somewhat similar habit) and so could not assess whether it is deciduous or evergreen, but the herbaceous texture suggests that it is deciduous.</p><fig id="F1" position="float" orientation="portrait"><label>Figure 1.</label><caption><p>
          <italic><tp:taxon-name><tp:taxon-name-part taxon-name-part-type="genus">Selliguea</tp:taxon-name-part> <tp:taxon-name-part taxon-name-part-type="species">kachinensis</tp:taxon-name-part></tp:taxon-name></italic>. <bold>A</bold> habit <bold>B</bold> detail showing venation pattern. After Kine <italic>et al</italic>. 14-047-022 (L). Drawing by Esmée Winkel.</p></caption><graphic xmlns:xlink="http://www.w3.org/1999/xlink" xlink:href="phytokeys-062-073-g001.jpg" position="float" orientation="portrait" xlink:type="simple" id="oo_82801.jpg"/></fig><fig id="F2" position="float" orientation="portrait"><label>Figure 2.</label><caption><p>
          <italic><tp:taxon-name><tp:taxon-name-part taxon-name-part-type="genus">Selliguea</tp:taxon-name-part> <tp:taxon-name-part taxon-name-part-type="species">kachinensis</tp:taxon-name-part></tp:taxon-name></italic> – Distribution.</p></caption><graphic xmlns:xlink="http://www.w3.org/1999/xlink" xlink:href="phytokeys-062-073-g002.jpg" position="float" orientation="portrait" xlink:type="simple" id="oo_82802.jpg"/></fig><fig id="F3" position="float" orientation="portrait"><label>Figure 3.</label><caption><p>Habitat of <italic><tp:taxon-name><tp:taxon-name-part taxon-name-part-type="genus">Selliguea</tp:taxon-name-part> <tp:taxon-name-part taxon-name-part-type="species">kachinensis</tp:taxon-name-part></tp:taxon-name></italic>: a thick bryophyte covered trunk in Hponyin Razi at about 1,700 m (photograph by P. K. Khine).</p></caption><graphic xmlns:xlink="http://www.w3.org/1999/xlink" xlink:href="phytokeys-062-073-g003.jpg" position="float" orientation="portrait" xlink:type="simple" id="oo_82803.jpg"/></fig><fig id="F4" position="float" orientation="portrait"><label>Figure 4.</label><caption><p>Habitat of <italic><tp:taxon-name><tp:taxon-name-part taxon-name-part-type="genus">Selliguea</tp:taxon-name-part> <tp:taxon-name-part taxon-name-part-type="species">kachinensis</tp:taxon-name-part></tp:taxon-name></italic>: a thick branch covered with other <tp:taxon-name><tp:taxon-name-part taxon-name-part-type="family">Polypodiaceae</tp:taxon-name-part></tp:taxon-name> such as <italic><tp:taxon-name><tp:taxon-name-part taxon-name-part-type="genus">Drynaria</tp:taxon-name-part> <tp:taxon-name-part taxon-name-part-type="species">propinqua</tp:taxon-name-part></tp:taxon-name></italic>, and <tp:taxon-name><tp:taxon-name-part taxon-name-part-type="family">Orchidaceae</tp:taxon-name-part></tp:taxon-name> in Hponkan Razi at 1,600 m (photograph by P. K. Khine).</p></caption><graphic xmlns:xlink="http://www.w3.org/1999/xlink" xlink:href="phytokeys-062-073-g004.jpg" position="float" orientation="portrait" xlink:type="simple" id="oo_82804.jpg"/></fig><!--PageBreak--></tp:treatment-sec><tp:treatment-sec sec-type="Climate"><title>Climate.</title><p>The climate station nearest to the collection sites is Putao (450 m a.s.l) in an intramontane basin 50 km to the southeast. It records approximately 4000 mm rainfall between May and October with a pronounced dry season from November to January. We expect that the annual rainfall at altitudes between 1400 and 1800 m a.s.l. exceeds 5000 mm plus an unknown amount of fog precipitation from clouds shrouding the mountains between April and November.</p></tp:treatment-sec><tp:treatment-sec sec-type="Distribution, conservation and threats"><title>Distribution, conservation and threats.</title><p>
            <italic><tp:taxon-name><tp:taxon-name-part taxon-name-part-type="genus">Selliguea</tp:taxon-name-part> <tp:taxon-name-part taxon-name-part-type="species">kachinensis</tp:taxon-name-part></tp:taxon-name></italic> is currently known from five locations, all in the north of Kachin State, Myanmar. On the basis of these occurrences, the Extent of Occurrence is 4738 km2, while the known Area of Occupancy is 20 km2. However, as exploration of the area has been very fragmentary, we have little information on the actual occurrence of this species, which could well be more widely distributed along the rim of the Mali Kha / Irawaddy River basin. To date, forests where <italic><tp:taxon-name><tp:taxon-name-part taxon-name-part-type="genus">Selliguea</tp:taxon-name-part> <tp:taxon-name-part taxon-name-part-type="species">kachinensis</tp:taxon-name-part></tp:taxon-name></italic> is found are among the least disturbed submontane evergreen broadleaved forests of the Southeastern Himalaya. Drastically increased population could extend swidden farming and might lead to a reduction of the population, but we have no information on any concrete and current threats to the habitat of the species. Accordingly, we propose a status of Data Deficient (<xref ref-type="bibr" rid="B5">IUCN 2014</xref>).</p><!--PageBreak--></tp:treatment-sec><tp:treatment-sec sec-type="Discussion: generic placement"><title>Discussion: generic placement.</title><p>
            <italic><tp:taxon-name><tp:taxon-name-part taxon-name-part-type="genus">Selliguea</tp:taxon-name-part> <tp:taxon-name-part taxon-name-part-type="species">kachinensis</tp:taxon-name-part></tp:taxon-name></italic> does not fit easily into the genus <italic><tp:taxon-name><tp:taxon-name-part taxon-name-part-type="genus">Selliguea</tp:taxon-name-part></tp:taxon-name></italic>, which contains mostly species with a more coriaceous texture and a distinctly cartilaginous, often notched, margin (although a thin-herbaceous texture is notably present in <italic><tp:taxon-name><tp:taxon-name-part taxon-name-part-type="genus">Selliguea</tp:taxon-name-part> <tp:taxon-name-part taxon-name-part-type="species">pui</tp:taxon-name-part></tp:taxon-name></italic> Hovenkamp). An alternative position would be in the related genus <italic><tp:taxon-name><tp:taxon-name-part taxon-name-part-type="genus">Arthromeris</tp:taxon-name-part></tp:taxon-name></italic>. This would agree with the rather distinctive, glabrescent rhizome, which is similar to that of <italic><tp:taxon-name><tp:taxon-name-part taxon-name-part-type="genus">Arthromeris</tp:taxon-name-part> <tp:taxon-name-part taxon-name-part-type="species">lehmanii</tp:taxon-name-part></tp:taxon-name></italic> (Mett.) Ching or <italic><tp:taxon-name><tp:taxon-name-part taxon-name-part-type="genus">Arthromeris</tp:taxon-name-part> <tp:taxon-name-part taxon-name-part-type="species">tomentosa</tp:taxon-name-part></tp:taxon-name></italic> W.M.Chu, and with a number of other characters (Table <xref ref-type="table" rid="T1">1</xref>) but it would seriously weaken the diagnostic value of that genus, as all species so far placed in <italic><tp:taxon-name><tp:taxon-name-part taxon-name-part-type="genus">Arthromeris</tp:taxon-name-part></tp:taxon-name></italic> have imparipinnate fronds with articulate pinnae (<xref ref-type="bibr" rid="B6">Lu and Hovenkamp 2013</xref>; <xref ref-type="bibr" rid="B8">Tagawa and Iwatsuki 1989</xref>). There are several distinctive characters in <italic><tp:taxon-name><tp:taxon-name-part taxon-name-part-type="genus">Selliguea</tp:taxon-name-part> <tp:taxon-name-part taxon-name-part-type="species">kachinensis</tp:taxon-name-part></tp:taxon-name></italic> that argue against placement in either of these genera, and for the erection of a new genus. The often somewhat lyrate base of the lamina of <italic><tp:taxon-name><tp:taxon-name-part taxon-name-part-type="genus">Selliguea</tp:taxon-name-part> <tp:taxon-name-part taxon-name-part-type="species">kachinensis</tp:taxon-name-part></tp:taxon-name></italic> is distinctive and not encountered in any other species of either <italic><tp:taxon-name><tp:taxon-name-part taxon-name-part-type="genus">Selliguea</tp:taxon-name-part></tp:taxon-name></italic> or <italic><tp:taxon-name><tp:taxon-name-part taxon-name-part-type="genus">Arthromeris</tp:taxon-name-part></tp:taxon-name></italic>. The rhizome of <italic><tp:taxon-name><tp:taxon-name-part taxon-name-part-type="genus">Selliguea</tp:taxon-name-part> <tp:taxon-name-part taxon-name-part-type="species">kachinensis</tp:taxon-name-part></tp:taxon-name></italic> is also distinct in that the cross-section shows sclerification only in the peripheral, subepidermal region (Figure <xref ref-type="fig" rid="F5">5a</xref>). Sclerification occurs frequently in <italic><tp:taxon-name><tp:taxon-name-part taxon-name-part-type="genus">Selliguea</tp:taxon-name-part></tp:taxon-name></italic>, rarely in <italic><tp:taxon-name><tp:taxon-name-part taxon-name-part-type="genus">Arthromeris</tp:taxon-name-part></tp:taxon-name></italic>, but in both cases takes the form of sclerified strands in the central part of the rhizome, or a continuous, sclerified band well below the epidermis. The rhizome scales (Figure <xref ref-type="fig" rid="F5">5b</xref>) do not show any distinctive characters. A dense indument of long hairs similar to the indument of <italic><tp:taxon-name><tp:taxon-name-part taxon-name-part-type="genus">Selliguea</tp:taxon-name-part> <tp:taxon-name-part taxon-name-part-type="species">kachinensis</tp:taxon-name-part></tp:taxon-name></italic> (Figure <xref ref-type="fig" rid="F5">5c, d</xref>) occurs in some species of <italic><tp:taxon-name><tp:taxon-name-part taxon-name-part-type="genus">Arthromeris</tp:taxon-name-part></tp:taxon-name></italic>, but in <italic><tp:taxon-name><tp:taxon-name-part taxon-name-part-type="genus">Selliguea</tp:taxon-name-part></tp:taxon-name></italic>, <italic><tp:taxon-name><tp:taxon-name-part taxon-name-part-type="genus">Selliguea</tp:taxon-name-part> <tp:taxon-name-part taxon-name-part-type="species">trisecta</tp:taxon-name-part></tp:taxon-name></italic> (Baker) Fraser-Jenk. and <italic><tp:taxon-name><tp:taxon-name-part taxon-name-part-type="genus">Selliguea</tp:taxon-name-part> <tp:taxon-name-part taxon-name-part-type="species">erythrocarpa</tp:taxon-name-part></tp:taxon-name></italic> (Mett. ex Kuhn) Hovenkamp, S. Linds., Fraser-Jenk. <italic>comb. nov.</italic> (basionym: <italic><tp:taxon-name><tp:taxon-name-part taxon-name-part-type="genus">Polypodium</tp:taxon-name-part> <tp:taxon-name-part taxon-name-part-type="species">erythrocarpum</tp:taxon-name-part></tp:taxon-name></italic> Mett. ex Kuhn, Linnaea 36: 135. 1869) are also hairy, while <italic><tp:taxon-name><tp:taxon-name-part taxon-name-part-type="genus">Selliguea</tp:taxon-name-part> <tp:taxon-name-part taxon-name-part-type="species">chrysotricha</tp:taxon-name-part></tp:taxon-name></italic> (C.Chr.) Fraser-Jenk. also has hairs (albeit short and stiff ones) on the capsules of the sporangia. The spore ornamentation (Figure <xref ref-type="fig" rid="F5">5e, f</xref>) is matched in <italic><tp:taxon-name><tp:taxon-name-part taxon-name-part-type="genus">Selliguea</tp:taxon-name-part></tp:taxon-name></italic> by e.g. <italic><tp:taxon-name><tp:taxon-name-part taxon-name-part-type="genus">Selliguea</tp:taxon-name-part> <tp:taxon-name-part taxon-name-part-type="species">quasidivaricata</tp:taxon-name-part></tp:taxon-name></italic> (Hayata) H.Ohashi &amp; K.Ohashi and <italic><tp:taxon-name><tp:taxon-name-part taxon-name-part-type="genus">Selliguea</tp:taxon-name-part> <tp:taxon-name-part taxon-name-part-type="species">yakushimensis</tp:taxon-name-part></tp:taxon-name></italic> (Makino) Fraser-Jenk. and in <italic><tp:taxon-name><tp:taxon-name-part taxon-name-part-type="genus">Arthromeris</tp:taxon-name-part></tp:taxon-name></italic> by e.g. <italic><tp:taxon-name><tp:taxon-name-part taxon-name-part-type="genus">Arthromeris</tp:taxon-name-part> <tp:taxon-name-part taxon-name-part-type="species">tenuicauda</tp:taxon-name-part></tp:taxon-name></italic> (Hook.) Ching and <italic><tp:taxon-name><tp:taxon-name-part taxon-name-part-type="genus">Arthromeris</tp:taxon-name-part> <tp:taxon-name-part taxon-name-part-type="species">lehmannii</tp:taxon-name-part></tp:taxon-name></italic> (Mett.) Ching (<xref ref-type="bibr" rid="B10">Tryon and Lugardon 1991</xref>). Thus, there are <!--PageBreak-->arguments both for and against placement in <italic><tp:taxon-name><tp:taxon-name-part taxon-name-part-type="genus">Selliguea</tp:taxon-name-part></tp:taxon-name></italic> or in <italic><tp:taxon-name><tp:taxon-name-part taxon-name-part-type="genus">Arthromeris</tp:taxon-name-part></tp:taxon-name></italic> and there are arguments in favour of erecting a new genus. We have decided not to do the latter, as the generic taxonomy of the Selligueoid ferns is at the moment unsettled, has been burdened already by the erection of numerous small genera (<xref ref-type="bibr" rid="B4">Hovenkamp 1998</xref>), and it is beginning to become clear that the best option to avoid paraphyletic groups may be to accept a large genus <italic><tp:taxon-name><tp:taxon-name-part taxon-name-part-type="genus">Selliguea</tp:taxon-name-part></tp:taxon-name></italic> (<xref ref-type="bibr" rid="B3">He et al. in prep.</xref>). As alternative to a monotypic genus, we prefer a placement in the genus <italic><tp:taxon-name><tp:taxon-name-part taxon-name-part-type="genus">Selliguea</tp:taxon-name-part></tp:taxon-name></italic> over one in <italic><tp:taxon-name><tp:taxon-name-part taxon-name-part-type="genus">Arthromeris</tp:taxon-name-part></tp:taxon-name></italic> in anticipation of a generic reorganization along these lines.</p><fig id="F5" position="float" orientation="portrait"><label>Figure 5.</label><caption><p>
          <italic><tp:taxon-name><tp:taxon-name-part taxon-name-part-type="genus">Selliguea</tp:taxon-name-part> <tp:taxon-name-part taxon-name-part-type="species">kachinensis</tp:taxon-name-part></tp:taxon-name></italic>. <bold>A</bold> cross section of rhizome <bold>B</bold> rhizome scales <bold>C</bold> lamina margin <bold>D</bold> sporangium <bold>E</bold> spore <bold>F</bold> detail of spore, scale bar. All from the holotype, Miehe <italic>et al</italic>. 13-094-159 (L). Scale bar: 10 µm (<bold>A–E</bold>); 1 µm (<bold>F</bold>).</p></caption><graphic xmlns:xlink="http://www.w3.org/1999/xlink" xlink:href="phytokeys-062-073-g005.jpg" position="float" orientation="portrait" xlink:type="simple" id="oo_82805.jpg"/></fig><table-wrap id="T1" position="float" orientation="portrait"><label>Table 1.</label><caption><p>Comparison of morphological characteristics of <italic><tp:taxon-name><tp:taxon-name-part taxon-name-part-type="genus">Selliguea</tp:taxon-name-part> <tp:taxon-name-part taxon-name-part-type="species">kachinensis</tp:taxon-name-part></tp:taxon-name></italic> with <italic><tp:taxon-name><tp:taxon-name-part taxon-name-part-type="genus">Selliguea</tp:taxon-name-part></tp:taxon-name></italic> and <italic><tp:taxon-name><tp:taxon-name-part taxon-name-part-type="genus">Arthromeris</tp:taxon-name-part></tp:taxon-name></italic>.</p></caption><table id="TID0E3JAE" rules="all"><tbody><tr><th rowspan="1" colspan="1"/><th rowspan="1" colspan="1">
              <italic><tp:taxon-name><tp:taxon-name-part taxon-name-part-type="genus">Selliguea</tp:taxon-name-part></tp:taxon-name></italic>
            </th><th rowspan="1" colspan="1">
              <italic><tp:taxon-name><tp:taxon-name-part taxon-name-part-type="genus">Selliguea</tp:taxon-name-part> <tp:taxon-name-part taxon-name-part-type="species">kachinensis</tp:taxon-name-part></tp:taxon-name></italic>
            </th><th rowspan="1" colspan="1">
              <italic><tp:taxon-name><tp:taxon-name-part taxon-name-part-type="genus">Arthromeris</tp:taxon-name-part></tp:taxon-name></italic>
            </th></tr><tr><td rowspan="1" colspan="1">Rhizome with scattered sclerification</td><td rowspan="1" colspan="1">Absent or central</td><td rowspan="1" colspan="1">Peripheral</td><td rowspan="1" colspan="1">Absent or central</td></tr><tr><td rowspan="1" colspan="1">Rhizome with continuous sclerified band</td><td rowspan="1" colspan="1">Often</td><td rowspan="1" colspan="1">No</td><td rowspan="1" colspan="1">No</td></tr><tr><td rowspan="1" colspan="1">Lamina shape</td><td rowspan="1" colspan="1">Simple to pinnate</td><td rowspan="1" colspan="1">Simple</td><td rowspan="1" colspan="1">Pinnate, pinnae articulate</td></tr><tr><td rowspan="1" colspan="1">Lamina texture</td><td rowspan="1" colspan="1">Mostly coriaceous</td><td rowspan="1" colspan="1">Thin-herbaceous</td><td rowspan="1" colspan="1">Thin-herbaceous to herbaceous</td></tr><tr><td rowspan="1" colspan="1">Lamina indument</td><td rowspan="1" colspan="1">Glabrous to short-hairy</td><td rowspan="1" colspan="1">Soft hairy</td><td rowspan="1" colspan="1">Glabrous to densely soft-hairy</td></tr><tr><td rowspan="1" colspan="1">Lamina margin</td><td rowspan="1" colspan="1">Mostly cartilaginous, often notched</td><td rowspan="1" colspan="1">Not differentiated</td><td rowspan="1" colspan="1">Often distinctly flat-cartilaginous, not notched</td></tr><tr><td rowspan="1" colspan="1">Sporangial indument</td><td rowspan="1" colspan="1">Rarely present, short stiff hairs</td><td rowspan="1" colspan="1">Soft long hairs</td><td rowspan="1" colspan="1">Absent</td></tr></tbody></table></table-wrap><!--PageBreak--></tp:treatment-sec><ref-list><ref id="B5"><mixed-citation xmlns:xlink="http://www.w3.org/1999/xlink" xlink:type="simple">
          <institution xlink:type="simple">IUCN</institution> (<year>2014</year>) <source>Guidelines for Using the IUCN Red List Categories and Criteria</source>. <comment>Version 11</comment>. <comment>Prepared by the Standards and Petitions Subcommittee</comment>.</mixed-citation></ref><ref id="B6"><mixed-citation xmlns:xlink="http://www.w3.org/1999/xlink" xlink:type="simple">
          <person-group><name name-style="western"><surname>Lu</surname><given-names>SG</given-names></name><name name-style="western"><surname>Hovenkamp</surname><given-names>PH</given-names></name></person-group> (<year>2013</year>) <article-title><tp:taxon-name><tp:taxon-name-part taxon-name-part-type="genus">Arthromeris</tp:taxon-name-part></tp:taxon-name>.</article-title> In: <person-group><name name-style="western"><surname>Wu</surname><given-names>Z</given-names></name><name name-style="western"><surname>Raven</surname><given-names>PH</given-names></name><name name-style="western"><surname>Deyuan</surname><given-names>H</given-names></name></person-group> (<role>Eds</role>) <source>Flora of China 2-3</source>. <publisher-name>Science Press</publisher-name>, <publisher-loc>Beijing</publisher-loc> and <publisher-name>MBG Press</publisher-name>, <publisher-loc>St. Louis</publisher-loc>, <publisher-loc>Beijing</publisher-loc> and <publisher-loc>St. Louis</publisher-loc>, <fpage>768</fpage>–<lpage>772</lpage>.</mixed-citation></ref><ref id="B8"><mixed-citation xmlns:xlink="http://www.w3.org/1999/xlink" xlink:type="simple">
          <person-group><name name-style="western"><surname>Tagawa</surname><given-names>M</given-names></name><name name-style="western"><surname>Iwatsuki</surname><given-names>K</given-names></name></person-group> (<year>1989</year>) <article-title><tp:taxon-name><tp:taxon-name-part taxon-name-part-type="family">Polypodiaceae</tp:taxon-name-part></tp:taxon-name>.</article-title> <source>Flora of Thailand</source> <volume>3</volume>: <fpage>486</fpage>–<lpage>580</lpage>.</mixed-citation></ref><ref id="B10"><mixed-citation xmlns:xlink="http://www.w3.org/1999/xlink" xlink:type="simple">
          <person-group><name name-style="western"><surname>Tryon</surname><given-names>AF</given-names></name><name name-style="western"><surname>Lugardon</surname><given-names>B</given-names></name></person-group> (<year>1991</year>) <source>Spores of the <tp:taxon-name><tp:taxon-name-part taxon-name-part-type="phylum">Pteridophyta</tp:taxon-name-part></tp:taxon-name></source>. <publisher-name>Springer</publisher-name>, <publisher-loc>New York</publisher-loc> etc., <size units="page">x + 648 pp</size>. doi: <ext-link xlink:type="simple" ext-link-type="doi" xlink:href="10.1007/978-1-4613-8991-0">10.1007/978-1-4613-8991-0</ext-link></mixed-citation></ref><ref id="B4"><mixed-citation xmlns:xlink="http://www.w3.org/1999/xlink" xlink:type="simple">
          <person-group><name name-style="western"><surname>Hovenkamp</surname><given-names>P</given-names></name></person-group> (<year>1998</year>) <article-title>An account of the Malay-Pacific species of <tp:taxon-name><tp:taxon-name-part taxon-name-part-type="genus">Selliguea</tp:taxon-name-part></tp:taxon-name> (<tp:taxon-name><tp:taxon-name-part taxon-name-part-type="family">Polypodiaceae</tp:taxon-name-part></tp:taxon-name>).</article-title> <source>Blumea</source> <volume>43</volume>: <fpage>1</fpage>–<lpage>108</lpage>.</mixed-citation></ref><ref id="B3"><mixed-citation xmlns:xlink="http://www.w3.org/1999/xlink" xlink:type="simple">
          <person-group><name name-style="western"><surname>He</surname><given-names>L</given-names></name><name name-style="western"><surname>Schneider</surname><given-names>H</given-names></name><name name-style="western"><surname>Hovenkamp</surname><given-names>P</given-names></name><name name-style="western"><surname>Marquardt</surname><given-names>J</given-names></name><name name-style="western"><surname>Wei</surname><given-names>R</given-names></name><name name-style="western"><surname>Zhang</surname><given-names>X</given-names></name><name name-style="western"><surname>Xiang</surname><given-names>Q</given-names></name></person-group> (<year>in prep.</year>) <source>Taxonomy in the face of confusion: towards a natural classification of selligueoid ferns despite homoplasy and rapid radiation</source>.</mixed-citation></ref></ref-list></tp:taxon-treatment>
